# Supplementary material for: Comprehensive Evaluation of Leaf Structure, Photosynthetic Characteristics, and Drought Resistance in Six Jackfruit (Artocarpus heterophyllus) Cultivars
Source: Life (Basel). 2025 Aug 26;15(9):1346. doi: 10.3390/life15091346 (PMC12470841; doi:10.3390/life15091346)
Supplement: Supplementary file 1 [file life-15-01346-s001.zip]

Archive with 1 entries (1 files):
- life-3770907-supplementary.pdf
